# Supplementary material for: A single gene of a commensal microbe affects host susceptibility to enteric infection
Source: Nat Commun. 2016 May 13;7:11606. doi: 10.1038/ncomms11606 (PMC5482719; doi:10.1038/ncomms11606)
Supplement: Supplementary Data 1 — Metagenome catalog search results [file ncomms11606-s2.xlsx]

## Sheet: Human KatE
1. KatE proteins of commensal bacteria in human gut
subject gene name	percent identities	aligned length	number of mismatched positions	number of gap positions	query start	query end	subject start	subject end	e-value	bit score	completeness status	cohort origin	taxonomic annotation (phylum level)	taxonomic annotation (genus level)	kegg annotation	eggnog anntation	sample occurrence frequency	individual occurrence frequency
656420.ERJG_00181	99.34	753	5	0	1	753	1	753	0	1546	Complete	SP	Proteobacteria	Escherichia	K03781	COG0753	0.437253	0.448598
MH0014_GL0032327	98.54	753	11	0	1	753	1	753	0	1535	Complete	EUR	Proteobacteria	Escherichia	K03781	COG0753	0.657459	0.681308
585054.EFER_1335	98.67	753	10	0	1	753	1	753	0	1534	Complete	SP	Proteobacteria	Escherichia	K03781	COG0753	0.196527	0.21028
469595.CSAG_01069	85.52	753	108	1	1	753	1	752	0	1360	Complete	SP	Proteobacteria	Citrobacter	K03781	COG0753	0.0457774	0.0523364
T2D-108A_GL0190440	86.66	742	99	0	12	753	8	749	0	1357	Complete	CHN	Proteobacteria	Enterobacter	K03781	COG0753	0.0213102	0.0252336
1045856.EcWSU1_01796	86.25	742	102	0	12	753	8	749	0	1352	Complete	SP	Proteobacteria	Enterobacter	K03781	COG0753	0.0149961	0.0158879
SZEY-68A_GL0067195	85.92	746	105	0	8	753	4	749	0	1343	Complete	CHN	Proteobacteria	Enterobacter	K03781	COG0753	0.0568272	0.0635514
1028307.EAE_21525	82.57	746	130	0	8	753	7	752	0	1298	Complete	SP	Proteobacteria	Enterobacter	K03781	COG0753	0.023678	0.0261682
1006551.KOX_18225	84.05	746	119	0	8	753	7	752	0	1294	Complete	SP	Proteobacteria	Klebsiella	K03781	COG0753	0.023678	0.0233645
MH0260_GL0113659	83.78	746	121	0	8	753	7	752	0	1293	Complete	EUR	Proteobacteria	Klebsiella	K03781	COG0753	0.0134175	0.0102804
888063.HMPREF9086_0597	87.84	699	85	0	55	753	1	699	0	1287	Complete	SP	Proteobacteria	Enterobacter	K03781	COG0753	0.0165746	0.0186916
MH0204_GL0172018	81.64	746	137	0	8	753	7	752	0	1285	Complete	EUR	Proteobacteria	Klebsiella	K03781	COG0753	0.205209	0.23271
SZEY-40A_GL0037087	87.27	699	89	0	55	753	1	699	0	1285	Complete	CHN	Proteobacteria	Enterobacter	K03781	COG0753	0.0552486	0.0616822
O2.UC38-0_GL0032927	81.64	746	137	0	8	753	7	752	0	1277	Complete	EUR	Proteobacteria	Klebsiella	K03781	COG0753	0.0710339	0.0785047
ED13A_GL0019600	80.97	746	142	0	8	753	7	752	0	1271	Complete	CHN	Proteobacteria	Klebsiella	K03781	COG0753	0.08603	0.1
MH0277_GL0039281	86.4	647	88	0	48	694	1	647	0	1180	Lack both ends	EUR	Proteobacteria	Klebsiella	K03781	COG0753	0.0142068	0.0149533
MH0211_GL0053868	64.86	703	243	2	47	747	116	816	0	944	Complete	EUR	Verrucomicrobia	Akkermansia	K03781	COG0753	0.390687	0.399065
MH0089_GL0058870	62.72	751	269	7	3	747	4	749	0	937	Complete	EUR	Verrucomicrobia	Akkermansia	K03781	COG0753	0.113654	0.114953
MH0230_GL0023241	62.82	737	269	3	14	747	13	747	0	932	Complete	EUR	Verrucomicrobia	unknown	K03781	COG0753	0.0307814	0.0299065
V1.FI36_GL0223331	60.77	724	280	3	32	753	3	724	0	907	Lack 5'-end	EUR	unknown	unknown	K03781	COG0753	0.143646	0.136449
MH0179_GL0071804	93.83	405	25	0	46	450	1	405	0	800	Lack both ends	EUR	Proteobacteria	Citrobacter	K03781	COG0753	0.00868193	0.0102804
MH0239_GL0026593	66.67	405	132	2	1	404	1	403	9e-161	570	Lack 3'-end	EUR	unknown	unknown	K03781	COG0753	0.0102605	0.0102804
MH0415_GL0027777	94.7	264	14	0	477	740	1	264	1e-142	510	Lack both ends	EUR	Proteobacteria	Escherichia	K03781	COG0753	0.00394633	0.0046729
MH0425_GL0052496	91.78	219	18	0	48	266	2	220	4e-116	422	Lack 3'-end	EUR	Proteobacteria	Citrobacter	K03781	COG0753	0.0276243	0.0299065
T2D-62A_GL0044894	48.08	468	218	7	73	534	40	488	4e-113	412	Complete	CHN	Firmicutes	unknown	K03781	COG0753	0.000789266	0.000934579
MH0277_GL0044092	44.97	487	250	8	76	560	2	472	3e-109	399	Complete	EUR	Firmicutes	Enterococcus	K03781	COG0753	0.0465667	0.046729
BGI002A_GL0086951	44.67	488	249	7	83	566	10	480	2e-107	394	Complete	CHN	unknown	unknown	K03781	COG0753	0.508287	0.51215
NOF008_GL0075172	77.83	230	51	0	238	467	1	230	3e-107	392	Lack both ends	CHN	Verrucomicrobia	Akkermansia	K03781	COG0753	0.00631413	0.00747664
N039A_GL0060588	44.65	495	251	9	76	564	2	479	6e-106	389	Complete	CHN	Bacteroidetes	unknown	K03781	COG0753	0.0165746	0.0196262
MH0321_GL0030756	45.05	495	249	9	76	564	2	479	1e-105	387	Complete	EUR	Bacteroidetes	unknown	K03781	COG0753	0.0173639	0.0186916
MH0239_GL0112025	42.97	498	263	6	73	566	2	482	9e-105	384	Complete	EUR	unknown	unknown	K03781	COG0753	0.411997	0.408411
MH0333_GL0057254	43.98	498	257	7	76	568	2	482	1e-104	384	Complete	EUR	Bacteroidetes	Bacteroides	K03781	COG0753	0.0284136	0.0308411
MH0003_GL0069451	44.58	498	253	9	76	567	2	482	2e-104	383	Complete	EUR	Bacteroidetes	unknown	K03781	COG0753	0.0465667	0.0457944
MH0004_GL0011233	44.18	498	255	9	76	567	2	482	4e-104	382	Complete	EUR	Bacteroidetes	Bacteroides	K03781	COG0753	0.239937	0.214953
V1.FI32_GL0031333	44.97	487	252	9	76	560	52	524	5e-104	382	Lack both ends	EUR	Proteobacteria	Desulfovibrio	K03781	COG0753	0.209155	0.218692
V1.CD25-4_GL0137425	43.66	497	260	6	76	568	4	484	6e-104	382	Complete	EUR	Bacteroidetes	unknown	K03781	COG0753	0.292028	0.302804
MH0149_GL0043630	43.43	495	254	8	76	563	3	478	6e-104	382	Complete	EUR	unknown	unknown	K03781	COG0753	0.011839	0.0140187
N087A_GL0108394	43.86	497	259	7	76	568	5	485	6e-104	382	Complete	CHN	Bacteroidetes	Bacteroides	K03781	COG0753	0.00947119	0.00841121
MH0143_GL0123018	44.33	494	252	9	80	567	6	482	9e-104	381	Complete	EUR	Bacteroidetes	unknown	K03781	COG0753	0.0149961	0.0158879
MH0055_GL0038349	44.47	497	253	9	76	566	2	481	1e-103	381	Complete	EUR	Bacteroidetes	Bacteroides	K03781	COG0753	0.343331	0.335514
MH0179_GL0006309	43.03	495	261	7	76	566	3	480	1e-103	380	Complete	EUR	unknown	unknown	K03781	COG0753	0.000789266	0.000934579
V1.CD35-0_GL0037464	43.23	495	261	6	76	566	2	480	1e-103	380	Complete	EUR	Bacteroidetes	Bacteroides	K03781	COG0753	0.140489	0.150467
V1.CD3-3-PN_GL0055216	43.46	497	261	7	76	568	2	482	2e-103	380	Complete	EUR	Bacteroidetes	unknown	K03781	COG0753	0.00947119	0.00841121
SZEY-103A_GL0048980	44.38	498	255	8	76	568	30	510	2e-103	380	Lack 5'-end	CHN	Bacteroidetes	Bacteroides	K03781	COG0753	0.449882	0.464486
MH0243_GL0077029	43.61	493	255	8	80	566	6	481	3e-103	379	Complete	EUR	Bacteroidetes	unknown	K03781	COG0753	0.00552486	0.00654206
MH0003_GL0044419	43.75	496	257	7	76	566	2	480	3e-103	379	Complete	EUR	Bacteroidetes	Bacteroides	K03781	COG0753	0.195738	0.215888
MH0453_GL0174003	42.31	494	260	7	80	568	7	480	5e-103	379	Complete	EUR	unknown	unknown	K03781	COG0753	0.217048	0.199065
158742018-stool1_revised_scaffold18625_1_gene27865	43.46	497	255	9	75	564	52	529	7e-103	378	Complete	USA	unknown	unknown	K03781	COG0753	0.0299921	0.028972
MH0211_GL0135005	42.31	494	260	7	80	568	7	480	9e-103	378	Complete	EUR	unknown	unknown	K03781	COG0753	0.450671	0.479439
MH0069_GL0015234	43.86	497	256	8	76	566	2	481	9e-103	378	Complete	EUR	Bacteroidetes	Bacteroides	K03781	COG0753	0.0315706	0.0327103
MH0011_GL0077481	42.74	503	267	7	76	574	2	487	1e-102	377	Complete	EUR	Bacteroidetes	Bacteroides	K03781	COG0753	0.512234	0.530841
159207311-stool2_revised_scaffold22564_1_gene116475	42.02	495	260	7	80	568	7	480	1e-102	377	Complete	USA	unknown	unknown	K03781	COG0753	0.0820837	0.0766355
MH0378_GL0121752	41.85	497	277	6	66	562	35	519	1e-102	377	Lack 5'-end	EUR	unknown	unknown	K03781	COG0753	0.730071	0.730841
O2.CD3-0-PT_GL0041490	44.47	488	255	9	79	564	10	483	1e-102	377	Complete	EUR	Proteobacteria	Desulfovibrio	K03781	COG0753	0.062352	0.064486
MH0101_GL0101997	43.86	497	259	7	76	568	2	482	1e-102	377	Complete	EUR	Bacteroidetes	Bacteroides	K03781	COG0753	0.0710339	0.0738318
MH0280_GL0025695	43.93	494	254	9	80	567	6	482	2e-102	377	Complete	EUR	Bacteroidetes	unknown	K03781	COG0753	0.0102605	0.011215
MH0176_GL0013757	43.78	498	258	7	76	568	2	482	2e-102	377	Complete	EUR	Bacteroidetes	Bacteroides	K03781	COG0753	0.21468	0.218692
V1.CD14-0_GL0022077	43.56	505	259	8	71	568	1	486	2e-102	377	Lack 5'-end	EUR	Bacteroidetes	unknown	K03781	COG0753	0.246251	0.252336
MH0149_GL0116501	44.02	493	256	7	80	568	6	482	3e-102	376	Complete	EUR	Bacteroidetes	unknown	K03781	COG0753	0.176006	0.164486
MH0260_GL0005957	43.75	496	256	9	76	565	2	480	3e-102	376	Complete	EUR	Bacteroidetes	unknown	K03781	COG0753	0.00789266	0.00841121
T2D-108A_GL0205430	46.24	452	221	9	80	526	6	440	4e-102	376	Lack 3'-end	CHN	Proteobacteria	Bilophila	K03781	COG0753	0.0197316	0.0186916
MH0100_GL0127870	43.57	498	258	9	76	567	2	482	4e-102	376	Complete	EUR	Bacteroidetes	unknown	K03781	COG0753	0.0157853	0.0158879
V1.CD43-0_GL0095495	41.99	493	263	6	80	568	7	480	4e-102	375	Complete	EUR	unknown	unknown	K03781	COG0753	0.124704	0.119626
MH0455_GL0008973	42.11	494	261	7	80	568	7	480	5e-102	375	Complete	EUR	unknown	unknown	K03781	COG0753	0.299921	0.273832
N086A_GL0021014	42.86	497	268	8	77	571	14	496	6e-102	375	Lack 5'-end	CHN	Proteobacteria	Bilophila	K03781	COG0753	0.772691	0.776636
NLM005_GL0020206	43.8	500	255	8	76	568	6	486	6e-102	375	Lack 5'-end	CHN	Bacteroidetes	Bacteroides	K03781	COG0753	0.823204	0.813084
DOM005_GL0017856	43.6	500	256	8	76	568	2	482	7e-102	375	Complete	CHN	Bacteroidetes	Bacteroides	K03781	COG0753	0.325967	0.314953
T2D-26A_GL0147708	42.63	495	264	6	76	566	2	480	9e-102	375	Complete	CHN	Bacteroidetes	unknown	K03781	COG0753	0.0292028	0.0327103
MH0130_GL0024477	43.23	495	260	8	76	565	2	480	2e-101	373	Complete	EUR	Bacteroidetes	unknown	K03781	COG0753	0.0370955	0.0392523
MH0074_GL0039904	42.63	495	264	6	76	566	2	480	2e-101	373	Complete	EUR	Bacteroidetes	unknown	K03781	COG0753	0.0844515	0.0962617
MH0267_GL0068815	43.37	498	260	8	76	568	2	482	2e-101	373	Complete	EUR	Bacteroidetes	Bacteroides	K03781	COG0753	0.0165746	0.0196262
MH0247_GL0131902	43.03	495	258	8	80	568	10	486	3e-101	373	Complete	EUR	Bacteroidetes	unknown	K03781	COG0753	0.400947	0.388785
MH0433_GL0172340	52.15	372	173	3	76	447	4	370	4e-101	372	Lack 3'-end	EUR	Proteobacteria	Desulfovibrio	K03781	COG0753	0.0370955	0.0401869
V1.CD2-0-PT_GL0092435	42.86	497	258	9	75	564	2	479	6e-101	372	Complete	EUR	Proteobacteria	unknown	K03781	COG0753	0.109708	0.107477
158256496-stool1_revised_scaffold14672_4_gene154984	42.63	495	260	7	80	568	41	517	7e-101	372	Complete	USA	unknown	unknown	K03781	COG0753	0.00157853	0.00186916
V1.UC58-4_GL0010125	48.2	417	207	5	76	488	27	438	7e-101	372	Lack both ends	EUR	Bacteroidetes	Bacteroides	K03781	COG0753	0.327545	0.319626
DOM013_GL0080215	43.66	497	257	8	76	566	3	482	7e-101	372	Complete	CHN	Bacteroidetes	unknown	K03781	COG0753	0.0142068	0.0168224
MH0156_GL0073484	43.29	499	261	8	73	566	3	484	8e-101	371	Complete	EUR	Bacteroidetes	Bacteroides	K03781	COG0753	0.0828729	0.082243
MH0198_GL0023258	49.5	400	194	6	76	473	2	395	1e-100	371	Complete	EUR	Bacteroidetes	unknown	K03781	COG0753	0.00315706	0.00373832
MH0229_GL0140138	43.06	497	263	7	76	568	2	482	2e-100	370	Complete	EUR	Bacteroidetes	unknown	K03781	COG0753	0.223362	0.236449
MH0361_GL0099045	42.39	493	264	6	80	568	6	482	2e-100	370	Complete	EUR	unknown	unknown	K03781	COG0753	0.0197316	0.0205607
T2D-91A_GL0017467	50.51	390	187	4	76	464	2	386	2e-100	370	Lack 3'-end	CHN	Bacteroidetes	Bacteroides	K03781	COG0753	0.437253	0.446729
160765029-stool1_revised_C1117891_1_gene84492	43.06	497	263	7	76	568	2	482	2e-100	370	Complete	USA	Bacteroidetes	unknown	K03781	COG0753	0.0986582	0.103738
MH0145_GL0084807	43.06	497	258	9	76	565	2	480	3e-100	370	Complete	EUR	Bacteroidetes	unknown	K03781	COG0753	0.0157853	0.0186916
469613.HMPREF0864_01758	42.54	489	260	6	79	563	5	476	3e-100	369	Complete	SP	Proteobacteria	unknown	K03781	COG0753	0.011839	0.0102804
V1.CD3-0-PN_GL0114212	42.62	488	268	5	75	562	2	477	3e-100	369	Complete	EUR	unknown	unknown	K03781	COG0753	0.00789266	0.00747664
NOM023_GL0041142	42.97	498	262	7	76	568	2	482	4e-100	369	Complete	CHN	Bacteroidetes	Bacteroides	K03781	COG0753	0.00631413	0.00654206
1006551.KOX_26215	48.71	388	193	3	79	465	5	387	5e-100	369	Complete	SP	Proteobacteria	Klebsiella	K03781	COG0753	0.0165746	0.0158879
MH0361_GL0084177	42.8	500	260	8	76	568	2	482	8e-100	368	Complete	EUR	Bacteroidetes	unknown	K03781	COG0753	0.310182	0.325234
MH0094_GL0070176	42.77	498	263	7	76	568	2	482	1e-99	368	Complete	EUR	Bacteroidetes	Bacteroides	K03781	COG0753	0.205998	0.18785
T2D-110A_GL0042885	42.51	501	266	7	73	568	29	512	1e-99	368	Lack 5'-end	CHN	Bacteroidetes	Bacteroides	K03781	COG0753	0.90292	0.906542
MH0268_GL0042405	40.7	516	280	8	54	566	7	499	1e-99	367	Complete	EUR	unknown	unknown	K03781	COG0753	0.81689	0.809346
V1.FI14_GL0201739	42.57	491	260	8	80	565	8	481	1e-99	367	Complete	EUR	unknown	unknown	K03781	COG0753	0.00315706	0.00373832
MH0309_GL0133222	42.86	497	264	7	76	568	2	482	1e-99	367	Complete	EUR	Bacteroidetes	unknown	K03781	COG0753	0.0584057	0.0663551
MH0093_GL0017239	42.74	496	261	8	76	565	2	480	1e-99	367	Complete	EUR	Bacteroidetes	Bacteroides	K03781	COG0753	0.0607735	0.0635514
MH0308_GL0181282	42.39	493	265	6	80	568	7	484	2e-99	367	Complete	EUR	Bacteroidetes	unknown	K03781	COG0753	0.713496	0.713084
V1.CD15-3_GL0089651	42.32	501	268	8	80	576	6	489	2e-99	367	Complete	EUR	unknown	unknown	K03781	COG0753	0.276243	0.262617
MH0055_GL0030739	43.17	498	256	10	76	565	3	481	2e-99	367	Complete	EUR	Bacteroidetes	unknown	K03781	COG0753	0.00552486	0.00560748
546273.VEIDISOL_00158	41.73	496	269	7	75	566	2	481	2e-99	367	Complete	SP	Firmicutes	Veillonella	K03781	COG0753	0.130229	0.13271
MH0450_GL0022252	43.46	497	255	10	80	568	43	521	3e-99	366	Complete	EUR	Bacteroidetes	Bacteroides	K03781	COG0753	0.801894	0.819626
O2.UC53-2_GL0085822	43.7	492	251	8	76	560	20	492	4e-99	366	Lack 3'-end	EUR	Bacteroidetes	Bacteroides	K03781	COG0753	0.202052	0.195327
MH0260_GL0048925	49.23	388	191	3	79	465	5	387	4e-99	365	Complete	EUR	Proteobacteria	Klebsiella	K03781	COG0753	0.0126283	0.0102804
MH0206_GL0097990	42.17	498	261	9	76	565	2	480	8e-99	365	Complete	EUR	Bacteroidetes	unknown	K03781	COG0753	0.207577	0.171963
MH0277_GL0051003	48.71	388	193	3	79	465	5	387	1e-98	364	Complete	EUR	Proteobacteria	Klebsiella	K03781	COG0753	0.0134175	0.0140187
DOM022_GL0014304	42.66	497	263	8	75	566	2	481	1e-98	364	Complete	CHN	Firmicutes	Veillonella	K03781	COG0753	0.0528808	0.0626168
159227541-stool3_revised_C713644_1_gene119234	50.42	355	171	2	106	460	1	350	1e-98	364	Lack both ends	USA	unknown	unknown	K03781	COG0753	0.00394633	0.00280374
MH0142_GL0138522	42.19	493	261	7	80	566	20	494	2e-98	363	Complete	EUR	unknown	unknown	K03781	COG0753	0.616417	0.605607
V1.CD41-0_GL0026474	41.33	496	271	7	75	566	2	481	3e-98	363	Complete	EUR	Firmicutes	Veillonella	K03781	COG0753	0.108129	0.100935
T2D-48A_GL0052489	48.85	391	190	4	80	467	7	390	3e-98	363	Complete	CHN	unknown	unknown	K03781	COG0753	0.0023678	0.00280374
MH0457_GL0075092	40.23	527	288	10	49	565	19	528	6e-98	362	Complete	EUR	unknown	unknown	K03781	COG0753	0.0836622	0.0850467
V1.FI14_GL0265927	41.78	493	261	9	80	565	22	495	6e-98	362	Lack 5'-end	EUR	unknown	unknown	K03781	COG0753	0.0197316	0.0205607
MH0407_GL0103906	42.37	498	260	10	76	565	3	481	7e-98	362	Complete	EUR	Bacteroidetes	unknown	K03781	COG0753	0.000789266	0.000934579
763982056-stool2_revised_scaffold20227_1_gene32926	42.98	484	252	8	91	568	1	466	9e-98	361	Lack 5'-end	USA	Bacteroidetes	unknown	K03781	COG0753	0.0378848	0.0411215
764588959-stool1_revised_scaffold7924_3_gene51098	41.99	493	266	6	80	568	6	482	9e-98	361	Complete	USA	unknown	unknown	K03781	COG0753	0.00394633	0.0046729
V1.CD20-4_GL0119244	49.47	380	185	3	77	456	9	381	1e-97	361	Lack both ends	EUR	Proteobacteria	Bilophila	K03781	COG0753	0.0520916	0.0476636
V1.CD3-0-PT_GL0026071	40.77	493	271	6	76	564	13	488	1e-97	361	Complete	EUR	Proteobacteria	Proteus	K03781	COG0753	0.0149961	0.0130841
888057.HMPREF9064_0715	43.03	495	258	9	80	568	32	508	1e-97	360	Complete	SP	Proteobacteria	Aggregatibacter	K03781	COG0753	0.0315706	0.0336449
158802708-stool1_revised_scaffold30650_1_gene108806	42.34	496	260	11	76	564	14	490	2e-97	360	Complete	USA	unknown	unknown	K03781	COG0753	0.00394633	0.00373832
N085A_GL0000720	48.59	391	191	4	80	467	7	390	2e-97	360	Complete	CHN	unknown	unknown	K03781	COG0753	0.0142068	0.0168224
DLM021_GL0024797	41.58	493	268	6	80	568	6	482	2e-97	360	Complete	CHN	Bacteroidetes	Alistipes	K03781	COG0753	0.0434096	0.0411215
MH0236_GL0035615	41.46	492	266	7	80	566	7	481	3e-97	359	Complete	EUR	Firmicutes	Veillonella	K03781	COG0753	0.412786	0.407477
765013792-stool1_revised_scaffold2752_1_gene20042	41.58	493	268	6	80	568	91	567	4e-97	359	Complete	USA	Bacteroidetes	Alistipes	K03781	COG0753	0.686661	0.686916
MH0267_GL0040871	42.63	495	260	7	80	568	6	482	4e-97	359	Complete	EUR	unknown	unknown	K03781	COG0753	0.00552486	0.00560748
MH0280_GL0206564	40.57	493	266	7	80	566	8	479	8e-97	358	Complete	EUR	unknown	unknown	K03781	COG0753	0.0323599	0.0364486
764143897-stool2_revised_C618569_1_gene55817	41.46	492	264	7	80	565	6	479	8e-97	358	Lack 3'-end	USA	Bacteroidetes	Alistipes	K03781	COG0753	0.756906	0.751402
160765029-stool1_revised_scaffold20304_1_gene127213	41.58	493	268	6	80	568	6	482	1e-96	358	Complete	USA	Bacteroidetes	unknown	K03781	COG0753	0.00710339	0.00560748
V1.CD21-0_GL0077675	41.26	492	267	7	80	566	7	481	2e-96	357	Complete	EUR	Firmicutes	Veillonella	K03781	COG0753	0.270718	0.279439
888828.HMPREF9417_1450	41.5	494	267	8	80	568	15	491	6e-96	355	Complete	SP	Proteobacteria	Haemophilus	K03781	COG0753	0.250987	0.257009
O2.UC37-0_GL0033840	41.04	502	276	7	75	572	2	487	7e-96	355	Complete	EUR	Firmicutes	unknown	K03781	COG0753	0.0047356	0.00373832
MH0252_GL0246403	47.31	391	196	4	80	467	6	389	7e-96	355	Complete	EUR	unknown	unknown	K03781	COG0753	0.0126283	0.0149533
N020A_GL0047199	41.51	489	266	6	80	564	20	492	8e-96	355	Lack 3'-end	CHN	Bacteroidetes	Alistipes	K03781	COG0753	0.704815	0.707477
V1.UC39-4_GL0070208	47.15	386	198	3	79	463	5	385	1e-95	354	Complete	EUR	Proteobacteria	Providencia	K03781	COG0753	0.000789266	0
V1.CD3-0-PT_GL0048170	46.75	385	200	2	62	446	15	394	2e-95	353	Lack 3'-end	EUR	Proteobacteria	unknown	K03781	COG0753	0.0189424	0.0149533
290338.CKO_00531	47.42	388	198	3	79	465	5	387	3e-95	353	Complete	SP	Proteobacteria	Citrobacter	K03781	COG0753	0.00947119	0.00560748
O2.UC44-2_GL0161098	48.2	388	194	4	80	465	15	397	6e-95	352	Complete	EUR	unknown	unknown	K03781	COG0753	0.026835	0.028972
159227541-stool2_revised_scaffold28226_1_gene74052	47.31	391	198	4	76	464	2	386	1e-94	351	Complete	USA	unknown	unknown	K03781	COG0753	0.137332	0.14486
V1.FI06_GL0174323	47.59	395	198	5	75	465	8	397	1e-94	351	Complete	EUR	unknown	unknown	K03781	COG0753	0.0197316	0.0224299
T2D-105A_GL0093734	48.64	368	184	2	80	447	6	368	2e-93	347	Lack 3'-end	CHN	unknown	unknown	K03781	COG0753	0.0410418	0.0485981
479437.Elen_0128	48.96	386	190	4	80	464	10	389	2e-93	347	Complete	SP	Actinobacteria	Eggerthella	K03781	COG0753	0.405683	0.4
MH0318_GL0113301	45.02	402	210	5	80	478	5	398	3e-93	347	Complete	EUR	unknown	unknown	K03781	COG0753	0.00394633	0.0046729
ED19A_GL0055328	46.7	394	204	4	72	464	16	404	2e-92	343	Lack 3'-end	CHN	unknown	unknown	K03781	COG0753	0.00552486	0.00654206
NOF008_GL0066950	41.88	468	246	9	104	564	2	450	4e-92	342	Complete	CHN	unknown	unknown	K03781	COG0753	0.00315706	0.00373832
V1.CD54-0_GL0063839	46.1	397	207	4	72	467	32	422	5e-92	342	Complete	EUR	Firmicutes	unknown	K03781	COG0753	0.160221	0.157009
SZEY-10A_GL0025550	40.55	508	276	9	67	566	5	494	5e-92	342	Complete	CHN	unknown	unknown	K03781	COG0753	0.00947119	0.0102804
MH0233_GL0045892	47.58	393	193	6	76	464	2	385	1e-91	341	Complete	EUR	Firmicutes	unknown	K03781	COG0753	0.223362	0.21215
MH0239_GL0172946	52.96	338	155	3	419	753	1	337	3e-91	340	Lack 5'-end	EUR	unknown	unknown	K03781	COG0753	0.0102605	0.0121495
160400887-stool1_revised_C1457672_1_gene184928	48.44	353	176	3	112	463	2	349	3e-91	340	Lack both ends	USA	unknown	unknown	K03781	COG0753	0.0678769	0.0785047
MH0415_GL0014506	98.19	166	3	0	62	227	1	166	3e-91	339	Lack both ends	EUR	Proteobacteria	Escherichia	K03781	COG0753	0.00157853	0.00186916
160704339-stool1_revised_C1370015_1_gene99208	46.41	390	202	4	76	464	2	385	7e-91	338	Lack 3'-end	USA	Firmicutes	unknown	K03781	COG0753	0.0410418	0.0383178
944560.HMPREF9058_0624	40.08	494	272	10	80	566	41	517	2e-90	337	Complete	SP	Actinobacteria	Actinomyces	K03781	COG0753	0.0497238	0.0485981
O2.CD3-0-PT_GL0092411	47.04	372	192	2	80	451	8	374	3e-90	336	Lack 3'-end	EUR	Bacteroidetes	unknown	K03781	COG0753	0.0023678	0.00280374
553973.CLOHYLEM_07106	46.43	392	197	6	80	467	17	399	3e-90	336	Complete	SP	Firmicutes	Clostridium	K03781	COG0753	0.0134175	0.00841121
655811.HMPREF0078_1088	39.72	506	282	10	76	574	24	513	7e-90	335	Complete	SP	Firmicutes	Anaerococcus	K03781	COG0753	0.0102605	0.011215
T2D-47A_GL0074159	46.15	390	203	4	76	464	2	385	1e-89	334	Complete	CHN	Firmicutes	unknown	K03781	COG0753	0.0149961	0.0168224
553973.CLOHYLEM_07397	45.55	393	207	4	76	467	2	388	1e-89	334	Complete	SP	Firmicutes	Clostridium	K03781	COG0753	0.0142068	0.011215
159207311-stool1_revised_C1112160_1_gene37366	45.71	385	201	4	80	464	5	381	1e-89	334	Lack 3'-end	USA	unknown	unknown	K03781	COG0753	0.0181531	0.0168224
MH0372_GL0103980	45.24	389	206	4	80	467	8	390	1e-88	331	Complete	EUR	unknown	unknown	K03781	COG0753	0.22573	0.240187
V1.CD54-0_GL0123311	44.44	396	213	4	70	464	9	398	2e-88	330	Complete	EUR	unknown	unknown	K03781	COG0753	0.0426204	0.0401869
V1.FI17_GL0137640	44.99	389	207	4	80	467	67	449	4e-88	329	Complete	EUR	unknown	unknown	K03781	COG0753	0.207577	0.207477
MH0318_GL0013698	47.83	368	179	6	104	467	1	359	4e-88	329	Complete	EUR	unknown	unknown	K03781	COG0753	0.00157853	0.00186916
MH0399_GL0111555	47.83	368	179	6	104	467	1	359	4e-88	329	Complete	EUR	unknown	unknown	K03781	COG0753	0.0197316	0.0186916
NOM023_GL0043293	49.15	352	175	2	73	424	14	361	8e-88	328	Lack 3'-end	CHN	Bacteroidetes	unknown	K03781	COG0753	0.00157853	0.00186916
MH0101_GL0051924	45.13	390	207	4	76	464	2	385	1e-87	328	Complete	EUR	Firmicutes	unknown	K03781	COG0753	0.223362	0.228972
N038A_GL0053084	41.43	449	243	7	124	568	1	433	5e-87	326	Lack 5'-end	CHN	Bacteroidetes	Alistipes	K03781	COG0753	0.130229	0.133645
MH0409_GL0006797	39.96	478	264	8	104	571	2	466	6e-86	322	Complete	EUR	unknown	unknown	K03781	COG0753	0.0102605	0.0121495
T2D-62A_GL0017930	45.5	389	199	6	80	464	19	398	6e-86	322	Complete	CHN	Firmicutes	Cellulosilyticum	K03781	COG0753	0.00157853	0.00186916
160502038-stool1_revised_scaffold42385_1_gene116106	50	336	164	2	79	414	5	336	1e-85	321	Lack 3'-end	USA	Proteobacteria	Bilophila	K03781	COG0753	0.0023678	0.000934579
DOF004_GL0057731	40.33	424	228	7	148	565	5	409	4e-85	319	Complete	CHN	unknown	unknown	K03781	COG0753	0.113654	0.108411
T2D-11A_GL0028727	44.47	398	202	6	124	517	1	383	2e-84	317	Lack both ends	CHN	Bacteroidetes	Alistipes	K03781	COG0753	0.273086	0.280374
MH0287_GL0037910	41.91	439	233	7	135	568	1	422	2e-83	313	Lack 5'-end	EUR	Bacteroidetes	Bacteroides	K03781	COG0753	0.319653	0.309346
MH0193_GL0103538	76.92	182	42	0	160	341	3	184	4e-82	309	Lack both ends	EUR	unknown	unknown	K03781	COG0753	0.179953	0.182243
T2D-11A_GL0123428	46.26	348	180	4	118	464	1	342	4e-79	299	Lack both ends	CHN	Firmicutes	unknown	K03781	COG0753	0.0410418	0.0373832
MH0151_GL0093967	34.77	486	302	5	85	568	14	486	1e-77	295	Complete	EUR	unknown	unknown	K03781	COG0753	0.0023678	0.00280374
V1.UC17-2_GL0084408	35.99	539	304	12	49	576	10	518	1e-77	294	Complete	EUR	Firmicutes	unknown	K03781	COG0753	0.00947119	0.00654206
O2.UC52-0_GL0109458	34.33	466	292	4	80	543	7	460	8e-77	291	Complete	EUR	unknown	unknown	K03781	COG0753	0.0323599	0.0336449
MH0328_GL0041603	42.61	399	206	9	174	566	3	384	1e-76	291	Lack 5'-end	EUR	Bacteroidetes	unknown	K03781	COG0753	0.00157853	0.00186916
O2.UC29-1_GL0022676	34.48	464	294	3	80	543	7	460	1e-76	291	Complete	EUR	unknown	unknown	K03781	COG0753	0.00394633	0.00280374
MH0314_GL0036969	51.55	291	137	2	112	402	3	289	2e-76	291	Lack 5'-end	EUR	Bacteroidetes	unknown	K03781	COG0753	0.00947119	0.011215
160502038-stool1_revised_C949700_1_gene26084	78.16	174	38	0	93	266	1	174	1e-75	287	Lack both ends	USA	unknown	unknown	K03781	COG0753	0.000789266	0.000934579
MH0433_GL0097109	43.85	358	185	6	114	465	1	348	3e-75	286	Complete	EUR	unknown	unknown	K03781	COG0753	0.0189424	0.0214953
HT8A_GL0036497	48.09	314	159	2	84	397	3	312	5e-74	282	Lack 3'-end	CHN	Proteobacteria	Haemophilus	K03781	COG0753	0.0307814	0.0317757
MH0318_GL0169954	37.44	414	245	5	80	491	4	405	6e-74	282	Lack 5'-end	EUR	unknown	unknown	K03781	COG0753	0.00710339	0.00841121
MH0438_GL0170553	41.23	405	215	8	168	566	1	388	2e-73	281	Lack 5'-end	EUR	Bacteroidetes	unknown	K03781	COG0753	0.0189424	0.0205607
T2D-134A_GL0105034	45.51	345	165	6	174	512	2	329	6e-73	279	Lack both ends	CHN	unknown	unknown	K03781	COG0753	0.0181531	0.0214953
MH0003_GL0078780	37.9	409	237	7	164	571	3	395	2e-72	277	Complete	EUR	unknown	unknown	K03781	COG0753	0.0149961	0.017757
MH0456_GL0091402	46.78	295	153	1	90	384	5	295	5e-72	276	Lack both ends	EUR	unknown	unknown	K03781	COG0753	0.119968	0.124299
160502038-stool1_revised_scaffold28149_1_gene81204	53.94	254	115	1	432	683	1	254	1e-70	271	Lack both ends	USA	unknown	unknown	K03781	COG0753	0.000789266	0.000934579
V1.CD7-0-PN_GL0013956	48.2	278	138	3	188	464	1	273	2e-67	261	Lack both ends	EUR	Proteobacteria	Achromobacter	K03781	COG0753	0.0292028	0.0196262
T2D-114A_GL0029935	41.38	319	177	4	119	435	1	311	5e-64	249	Lack 5'-end	CHN	unknown	unknown	K03781	COG0753	0.288082	0.292523
V1.CD4-0-PT_GL0027252	47.29	277	137	3	176	452	1	268	3e-63	246	Lack both ends	EUR	Proteobacteria	Aeromonas	K03781	COG0753	0.00157853	0
MH0435_GL0035618	44.59	305	127	6	162	464	1	265	2e-59	233	Complete	EUR	Bacteroidetes	unknown	K03781	COG0753	0.0102605	0.0121495
V1.FI12_GL0064915	51.88	239	111	2	76	314	2	236	3e-59	233	Lack 3'-end	EUR	Bacteroidetes	unknown	K03781	COG0753	0.00552486	0.00560748
V1.FI32_GL0010318	46.89	273	139	3	193	464	1	268	1e-58	231	Lack both ends	EUR	Actinobacteria	Eggerthella	K03781	COG0753	0.146014	0.119626
159571453-stool1_revised_C668830_1_gene120781	49.8	245	119	2	150	394	1	241	2e-58	231	Lack both ends	USA	Bacteroidetes	unknown	K03781	COG0753	0.00631413	0.00654206
O2.UC38-1_GL0119694	47.89	261	131	2	98	358	1	256	4e-58	229	Lack both ends	EUR	Actinobacteria	Eggerthella	K03781	COG0753	0.179953	0.170093
MH0045_GL0046443	48.05	231	116	1	189	419	1	227	2e-54	218	Lack both ends	EUR	Bacteroidetes	Bacteroides	K03781	COG0753	0.203631	0.207477
NOF009_GL0053870	49.56	228	111	1	76	303	2	225	7e-54	216	Lack 3'-end	CHN	unknown	unknown	K03781	COG0753	0.000789266	0.000934579
MH0319_GL0157058	53.62	207	88	2	80	284	3	203	7e-53	212	Lack both ends	EUR	unknown	unknown	K03781	COG0753	0.000789266	0.000934579
O2.UC41-2_GL0054666	53.47	202	92	1	505	704	1	202	6e-52	209	Lack both ends	EUR	Verrucomicrobia	Akkermansia	K03781	COG0753	0.16101	0.161682
V1.CD6-0-PN_GL0104920	51.27	197	92	1	89	285	1	193	3e-51	207	Lack both ends	EUR	unknown	unknown	K03781	COG0753	0.0584057	0.0523364
ED10A_GL0018455	52.31	195	89	2	79	273	10	200	5e-50	202	Lack 3'-end	CHN	Proteobacteria	Desulfovibrio	K03781	COG0753	0.0165746	0.0168224
MH0305_GL0030527	46.19	236	123	1	135	370	1	232	8e-50	202	Lack both ends	EUR	Proteobacteria	Desulfobulbus	K03781	COG0753	0.0781373	0.0738318
SZEY-81A_GL0052973	38.27	324	180	7	251	568	1	310	2e-48	197	Lack 5'-end	CHN	Proteobacteria	Haemophilus	K03781	COG0753	0.0276243	0.0280374
O2.UC29-1_GL0060806	51.52	198	91	2	76	272	3	196	5e-48	196	Lack 3'-end	EUR	unknown	unknown	K03781	COG0753	0.0205209	0.0186916
160502038-stool1_revised_C1029600_1_gene186505	37.45	275	168	1	93	367	10	280	6e-48	196	Lack both ends	USA	unknown	unknown	K03781	COG0753	0.0307814	0.0317757
MH0319_GL0098859	38.18	296	164	7	275	564	2	284	1e-45	188	Lack 5'-end	EUR	Bacteroidetes	unknown	K03781	COG0753	0.00394633	0.0046729
V1.FI37_GL0081413	51.31	191	89	1	75	265	2	188	3e-45	187	Lack 3'-end	EUR	Firmicutes	Veillonella	K03781	COG0753	0.0315706	0.035514
MH0319_GL0020511	52.97	185	83	2	76	260	2	182	2e-44	184	Lack 3'-end	EUR	Bacteroidetes	unknown	K03781	COG0753	0.00315706	0.00373832
158802708-stool1_revised_C911219_1_gene99144	43.16	234	125	2	179	410	1	228	3e-44	183	Lack both ends	USA	unknown	unknown	K03781	COG0753	0.187056	0.190654
V1.FI33_GL0085636	50	200	95	2	144	343	2	196	5e-44	182	Lack both ends	EUR	Actinobacteria	Eggerthella	K03781	COG0753	0.0142068	0.011215
MH0441_GL0133638	51.35	185	86	2	76	260	2	182	1e-43	181	Lack 3'-end	EUR	Bacteroidetes	unknown	K03781	COG0753	0.00157853	0.00186916
MH0301_GL0058271	36.82	296	171	5	275	566	2	285	2e-43	181	Lack 5'-end	EUR	Bacteroidetes	Bacteroides	K03781	COG0753	0.000789266	0.000934579
V1.UC64-0_GL0054969	46.51	215	99	3	45	259	11	209	5e-43	179	Lack 3'-end	EUR	Proteobacteria	Bilophila	K03781	COG0753	0.0662983	0.0616822
V1.UC3-0_GL0023991	46.67	195	103	1	256	450	1	194	7e-43	179	Lack both ends	EUR	Proteobacteria	Haemophilus	K03781	COG0753	0.0149961	0.0168224
MH0301_GL0030742	50.53	190	90	2	71	260	1	186	8e-43	179	Lack 3'-end	EUR	Bacteroidetes	Bacteroides	K03781	COG0753	0.000789266	0.000934579
O2.UC7-1_GL0140011	43.43	198	110	2	269	465	2	198	1e-41	175	Lack both ends	EUR	unknown	unknown	K03781	COG0753	0.023678	0.0261682
T2D-70A_GL0073782	52.2	182	83	2	76	257	2	179	1e-41	175	Lack 3'-end	CHN	Bacteroidetes	unknown	K03781	COG0753	0.00710339	0.00841121
O2.UC47-2_GL0063279	46.89	177	93	1	275	451	2	177	1e-41	175	Lack both ends	EUR	unknown	unknown	K03781	COG0753	0.0157853	0.0168224
V1.FI15_GL0153001	37.76	286	166	7	288	571	1	276	6e-41	172	Lack 5'-end	EUR	Proteobacteria	Bilophila	K03781	COG0753	0.0441989	0.0392523
MH0388_GL0012083	51.74	172	79	2	80	251	13	180	1e-40	172	Lack 3'-end	EUR	Proteobacteria	Acinetobacter	K03781	COG0753	0.00868193	0.00934579
N013A_GL0054975	49.72	177	85	1	168	344	1	173	1e-40	171	Lack both ends	CHN	Firmicutes	Veillonella	K03781	COG0753	0.0947119	0.0981308
V1.UC50-1_GL0048986	41.07	224	124	2	188	409	1	218	2e-40	171	Lack both ends	EUR	unknown	unknown	K03781	COG0753	0.00947119	0.0102804
MH0186_GL0041007	41.95	205	117	2	263	466	1	204	1e-39	168	Lack both ends	EUR	unknown	unknown	K03781	COG0753	0.0157853	0.0149533
159247771-stool1_revised_C651120_1_gene41605	44.15	188	104	1	261	448	1	187	1e-39	168	Lack both ends	USA	unknown	unknown	K03781	COG0753	0.00394633	0.00280374
T2D-148A_GL0058318	43.5	200	111	2	269	467	1	199	3e-39	167	Lack 3'-end	CHN	Firmicutes	Veillonella	K03781	COG0753	0.026835	0.0299065
O2.UC52-2_GL0084597	35.74	291	170	6	288	574	6	283	8e-39	166	Lack 5'-end	EUR	Bacteroidetes	Bacteroides	K03781	COG0753	0.73165	0.724299
MH0441_GL0086001	44.1	195	106	3	275	467	1	194	9e-39	165	Lack both ends	EUR	Bacteroidetes	unknown	K03781	COG0753	0.0110497	0.011215
O2.UC29-1_GL0139952	47.75	178	91	2	289	466	1	176	2e-38	164	Lack 5'-end	EUR	unknown	unknown	K03781	COG0753	0.023678	0.0205607
V1.UC60-0_GL0104561	54.67	150	68	0	76	225	25	174	3e-38	163	Lack both ends	EUR	Bacteroidetes	Bacteroides	K03781	COG0753	0.368587	0.37757
V1.FI14_GL0109857	29.05	327	213	3	104	424	1	314	7e-38	162	Complete	EUR	unknown	unknown	K03781	COG0753	0.141279	0.151402
T2D-6A_GL0061429	44.32	176	97	1	275	450	2	176	2e-36	157	Lack both ends	CHN	Bacteroidetes	unknown	K03781	COG0753	0.0655091	0.0663551
SZEY-81A_GL0048253	53.74	147	68	0	80	226	13	159	2e-36	157	Lack 3'-end	CHN	Proteobacteria	Haemophilus	K03781	COG0753	0.0110497	0.011215
O2.UC29-2_GL0057783	46.95	164	87	0	237	400	3	166	2e-36	157	Lack both ends	EUR	unknown	unknown	K03781	COG0753	0.0165746	0.0130841
O2.UC11-1_GL0154667	42.46	179	102	1	288	466	3	180	2e-36	157	Lack both ends	EUR	unknown	unknown	K03781	COG0753	0.162589	0.152336
MH0388_GL0047050	31.91	304	191	6	271	570	1	292	2e-35	154	Lack 5'-end	EUR	Proteobacteria	Acinetobacter	K03781	COG0753	0.0149961	0.017757
V1.FI37_GL0059181	38.84	242	131	5	281	517	2	231	5e-35	153	Lack both ends	EUR	Proteobacteria	Haemophilus	K03781	COG0753	0.0244672	0.0233645
V1.UC3-0_GL0052722	53.85	143	66	0	84	226	3	145	7e-35	152	Lack 3'-end	EUR	Proteobacteria	Haemophilus	K03781	COG0753	0.0662983	0.0663551
ED10A_GL0140401	39.61	255	134	9	316	564	1	241	2e-33	148	Lack 5'-end	CHN	Proteobacteria	Desulfovibrio	K03781	COG0753	0.0260458	0.0280374
V1.UC41-0_GL0113971	32.22	270	179	2	132	401	36	301	4e-33	147	Complete	EUR	unknown	unknown	K03781	COG0753	0.00394633	0.00280374
T2D-47A_GL0099634	31.06	264	174	4	138	401	2	257	1e-31	142	Lack 5'-end	CHN	unknown	unknown	K03781	COG0753	0.101815	0.100935
764143897-stool1_revised_scaffold26551_1_gene47181	27.53	316	205	5	105	407	1	305	9e-31	139	Complete	USA	unknown	unknown	K03781	COG0753	0.456985	0.454206
T2D-149A_GL0009859	42.37	177	98	1	213	389	3	175	1e-30	138	Lack both ends	CHN	Firmicutes	Veillonella	K03781	COG0753	0.0394633	0.0420561
763860675-stool1_revised_C1152068_1_gene85604	29.25	294	190	6	122	405	4	289	1e-29	135	Lack 5'-end	USA	unknown	unknown	K03781	COG0753	0.0899763	0.082243
763597684-stool1_revised_scaffold43471_1_gene9300	31.34	268	135	8	106	371	38	258	6e-27	126	Lack both ends	USA	unknown	unknown	K03781	COG0753	0.0189424	0.0196262
V1.UC50-1_GL0006647	43.59	156	83	3	336	487	1	155	1e-25	122	Lack both ends	EUR	unknown	unknown	K03781	COG0753	0.232044	0.203738
MH0388_GL0099856	52.17	115	55	0	80	194	13	127	7e-25	119	Lack 3'-end	EUR	Proteobacteria	Acinetobacter	K03781	COG0753	0.000789266	0.000934579
NOF008_GL0106426	42.51	167	92	3	584	747	1	166	1e-24	119	Lack 5'-end	CHN	Verrucomicrobia	unknown	K03781	COG0753	0.0047356	0.00560748
O2.UC32-1_GL0154224	40.24	164	88	5	370	531	1	156	6e-23	113	Lack 5'-end	EUR	unknown	unknown	K03781	COG0753	0.1618	0.151402
V1.FI12_GL0099041	34.51	226	131	6	339	559	1	214	2e-22	111	Lack both ends	EUR	Bacteroidetes	unknown	K03781	COG0753	0.0228887	0.0196262
MH0370_GL0042470	40.82	147	80	3	132	277	30	170	2e-22	111	Lack 3'-end	EUR	unknown	unknown	K03781	COG0753	0.0899763	0.0794393
V1.FI05_GL0040386	29.26	229	148	3	150	378	7	221	4e-21	107	Complete	EUR	unknown	unknown	K03781	COG0753	0.220205	0.230841
MH0446_GL0135259	25.4	252	159	6	174	424	7	230	4e-16	90.5	Lack 5'-end	EUR	unknown	unknown	K03781	COG0753	0.255722	0.262617
MH0427_GL0068043	100	43	0	0	711	753	1	43	6e-16	90.1	Lack 5'-end	EUR	Proteobacteria	Escherichia	K03781	COG0753	0.168114	0.182243
V1.FI32_GL0212030	47.06	102	53	1	75	176	5	105	2e-15	88.2	Lack 3'-end	EUR	Actinobacteria	Eggerthella	K03781	COG0753	0.108129	0.0897196
159551223-stool1_revised_scaffold42172_1_gene112137	41.23	114	67	0	306	419	5	118	3e-14	84	Lack 5'-end	USA	unknown	unknown	K03781	COG0753	0.168903	0.169159
MH0419_GL0013301	42.72	103	58	1	10	112	7	108	6e-14	83.2	Lack 3'-end	EUR	unknown	unknown	K03781	COG0753	0.0710339	0.0663551
MH0247_GL0164934	69.09	55	17	0	699	753	1	55	2e-12	78.2	Lack 5'-end	EUR	Proteobacteria	Klebsiella	K03781	COG0753	0.00552486	0.00560748
MH0368_GL0180198	57.63	59	25	0	80	138	38	96	8e-11	72.8	Lack 3'-end	EUR	unknown	unknown	K03781	COG0753	0.0157853	0.0149533
O2.UC5-1_GL0057015	49.33	75	38	0	76	150	2	76	2e-10	72	Lack 3'-end	EUR	Bacteroidetes	Bacteroides	K03781	COG0753	0.602999	0.614953
MH0418_GL0031087	44.19	86	48	0	80	165	6	91	2e-10	71.6	Complete	EUR	unknown	unknown	K03781	COG0753	0.167324	0.169159
MH0435_GL0119606	53.97	63	29	0	76	138	2	64	3e-10	71.2	Lack 3'-end	EUR	Bacteroidetes	Bacteroides	K03781	COG0753	0.0047356	0.00560748
MH0442_GL0196870	42.86	84	48	0	75	158	2	85	5e-10	70.1	Lack 3'-end	EUR	unknown	unknown	K03781	COG0753	0.00947119	0.011215
V1.CD7-0-PN_GL0038186	60	50	20	0	80	129	7	56	9e-09	66.2	Lack 3'-end	EUR	Proteobacteria	Achromobacter	K03781	COG0753	0.00868193	0.0046729
MH0442_GL0036589	44	75	42	0	75	149	52	126	2e-08	64.7	Complete	EUR	unknown	unknown	K03781	COG0753	0.00157853	0.00186916
V1.UC50-1_GL0129131	47.76	67	34	1	110	176	3	68	8e-07	59.3	Complete	EUR	unknown	unknown	K03781	COG0753	0.00394633	0.0046729
MH0393_GL0064836	36.14	83	51	1	664	744	1	83	9e-06	56.2	Lack 5'-end	EUR	unknown	unknown	K03781	COG0753	0.0181531	0.0168224
1045856.EcWSU1_01131	23.91	297	203	11	128	422	73	348	2e-05	55.1	Complete	SP	Proteobacteria	Enterobacter	K00429	COG0753	0.0142068	0.0149533
V1.UC57-0_GL0016352	33.33	84	56	0	288	371	3	86	4e-05	53.9	Lack 5'-end	EUR	Bacteroidetes	unknown	K03781	COG0753	0.00394633	0.00373832
V1.FI37_GL0173597	25.81	155	97	6	417	566	2	143	0.0001	52.4	Lack 5'-end	EUR	Firmicutes	Veillonella	K03781	COG0753	0.0426204	0.0476636

## Sheet: Human KatG
2. KatG proteins of commensal bacteria in human gut
subject gene name	percent identities	aligned length	number of mismatched positions	number of gap positions	query start	query end	subject start	subject end	e-value	bit score	completeness status	cohort origin	taxonomic annotation (phylum level)	taxonomic annotation (genus level)	kegg annotation	eggnog anntation	sample occurrence frequency	individual occurrence frequency
199310.c4900	99.86	726	1	0	1	726	14	739	0	1484	Complete	SP	Proteobacteria	Escherichia	K03782	COG0376	0.681926	0.7
290338.CKO_03050	92.29	726	56	0	1	726	1	726	0	1356	Complete	SP	Proteobacteria	Citrobacter	K03782	COG0376	0.0252565	0.0224299
469595.CSAG_04587	90.36	726	70	0	1	726	1	726	0	1321	Complete	SP	Proteobacteria	Citrobacter	K03782	COG0376	0.0339384	0.0392523
V1.UC21-4_GL0125828	87.31	725	92	0	1	725	1	725	0	1296	Complete	EUR	Proteobacteria	Enterobacter	K03782	COG0376	0.0702447	0.0757009
T2D-108A_GL0164849	87.72	725	89	0	1	725	1	725	0	1295	Complete	CHN	Proteobacteria	Enterobacter	K03782	COG0376	0.0260458	0.0299065
SZEY-40A_GL0027169	87.72	725	89	0	1	725	1	725	0	1294	Complete	CHN	Proteobacteria	Enterobacter	K03782	COG0376	0.0576164	0.0654206
1045856.EcWSU1_04420	87.72	725	89	0	1	725	1	725	0	1292	Complete	SP	Proteobacteria	Enterobacter	K03782	COG0376	0.0189424	0.017757
MH0204_GL0114330	81.93	725	131	0	1	725	1	725	0	1210	Complete	EUR	Proteobacteria	Klebsiella	K03782	COG0376	0.206788	0.229907
NLM027_GL0066834	83.59	725	119	0	1	725	1	725	0	1208	Complete	CHN	Proteobacteria	Enterobacter	K03782	COG0376	0.023678	0.0261682
ED13A_GL0049974	81.79	725	132	0	1	725	1	725	0	1206	Complete	CHN	Proteobacteria	Klebsiella	K03782	COG0376	0.0844515	0.0971963
MH0260_GL0029764	81.71	727	131	1	1	725	1	727	0	1195	Complete	EUR	Proteobacteria	Klebsiella	K03782	COG0376	0.0244672	0.0233645
754093.SD1617_0354	95.04	524	3	1	1	524	1	501	0	1016	Complete	SP	Proteobacteria	Shigella	K03782	COG0376	0.490923	0.514019
O2.UC38-2_GL0017199	84.53	543	84	0	1	543	1	543	0	931	Lack 3'-end	EUR	Proteobacteria	Klebsiella	K03782	COG0376	0.0528808	0.0588785
HT8A_GL0097889	57.2	729	296	9	12	725	2	729	0	827	Complete	CHN	unknown	unknown	K03782	COG0376	0.0023678	0.00280374
V1.FI10_GL0072081	54.53	728	310	7	15	725	6	729	0	789	Complete	EUR	unknown	unknown	K03782	COG0376	0.0576164	0.0542056
MH0424_GL0004952	56.53	704	289	9	36	725	33	733	0	776	Complete	EUR	Proteobacteria	Escherichia	K03782	COG0376	0.0339384	0.035514
MH0425_GL0047690	87	323	42	0	404	726	1	323	3e-159	565	Lack 5'-end	EUR	Proteobacteria	Citrobacter	K03782	COG0376	0.0441989	0.0476636
MH0425_GL0047690	31.71	82	55	1	94	175	58	138	0.16	42	Lack 5'-end	EUR	Proteobacteria	Citrobacter	K03782	COG0376	0.0441989	0.0476636
MH0277_GL0031216	83.73	295	48	0	192	486	1	295	3e-144	516	Lack both ends	EUR	Proteobacteria	Klebsiella	K03782	COG0376	0.00789266	0.00654206
DOM012_GL0056817	63.44	413	144	5	316	725	1	409	5e-143	511	Complete	CHN	unknown	unknown	K03782	COG0376	0.0165746	0.0196262
DOM012_GL0056817	36.89	103	56	4	100	195	152	252	0.0005	50.4	Complete	CHN	unknown	unknown	K03782	COG0376	0.0165746	0.0196262
MH0179_GL0033500	91.09	258	23	0	216	473	1	258	2e-136	489	Lack both ends	EUR	Proteobacteria	Citrobacter	K03782	COG0376	0.0157853	0.0158879
T2D-132A_GL0040182	92.8	250	18	0	182	431	1	250	7e-135	484	Lack both ends	CHN	Proteobacteria	Enterobacter	K03782	COG0376	0.0228887	0.0242991
ED19A_GL0040179	53.17	457	199	5	187	632	1	453	9e-131	471	Lack both ends	CHN	unknown	unknown	K03782	COG0376	0.00157853	0.00186916
ED19A_GL0040179	36.27	102	56	3	101	195	288	387	0.002	48.5	Lack both ends	CHN	unknown	unknown	K03782	COG0376	0.00157853	0.00186916
MH0425_GL0006430	93.83	243	15	0	1	243	1	243	3e-126	456	Lack 3'-end	EUR	Proteobacteria	Citrobacter	K03782	COG0376	0.0520916	0.0560748
MH0425_GL0006430	30.91	110	70	2	458	566	91	195	0.49	40.4	Lack 3'-end	EUR	Proteobacteria	Citrobacter	K03782	COG0376	0.0520916	0.0560748
NOM026_GL0035829	55.26	342	141	4	217	546	1	342	3e-99	366	Lack 5'-end	CHN	Firmicutes	unknown	K03782	COG0376	0.0347277	0.035514
NOM026_GL0035829	33.73	83	47	2	100	174	254	336	0.066	43.1	Lack 5'-end	CHN	Firmicutes	unknown	K03782	COG0376	0.0347277	0.035514
MH0179_GL0002554	89.78	186	19	0	532	717	1	186	1e-90	337	Lack both ends	EUR	Proteobacteria	Citrobacter	K03782	COG0376	0.0102605	0.011215
MH0415_GL0064246	90.4	177	17	0	344	520	1	177	8e-88	328	Lack both ends	EUR	Proteobacteria	Escherichia	K03782	COG0376	0.0102605	0.0102804
763536994-stool2_revised_C961567_1_gene22045	91.02	167	15	0	316	482	1	167	4e-86	322	Lack both ends	USA	Proteobacteria	Enterobacter	K03782	COG0376	0.0142068	0.0158879
T2D-132A_GL0063158	85.63	167	24	0	548	714	3	169	9e-79	298	Lack both ends	CHN	Proteobacteria	Enterobacter	K03782	COG0376	0.0220994	0.0252336
T2D-132A_GL0061635	88.55	166	19	0	1	166	1	166	1e-76	291	Lack 3'-end	CHN	Proteobacteria	Enterobacter	K03782	COG0376	0.0244672	0.0280374
MH0415_GL0022638	96.4	139	5	0	1	139	1	139	9e-68	261	Lack 3'-end	EUR	Proteobacteria	Escherichia	K03782	COG0376	0.18311	0.199065
ED19A_GL0007762	61.96	184	69	1	9	192	5	187	1e-66	258	Lack 3'-end	CHN	unknown	unknown	K03782	COG0376	0.0023678	0.00280374
ED19A_GL0007762	38.24	102	57	3	458	558	86	182	0.0002	51.2	Lack 3'-end	CHN	unknown	unknown	K03782	COG0376	0.0023678	0.00280374
MH0277_GL0016949	50.92	218	104	2	289	503	1	218	5e-62	243	Lack both ends	EUR	unknown	unknown	K03782	COG0376	0.0220994	0.0224299
SZEY-22A_GL0016651	63.68	190	69	0	15	204	5	194	1e-61	241	Lack 3'-end	CHN	unknown	unknown	K03782	COG0376	0.0165746	0.0186916
SZEY-22A_GL0016651	34.55	110	66	3	458	566	81	185	0.59	40	Lack 3'-end	CHN	unknown	unknown	K03782	COG0376	0.0165746	0.0186916
V1.CD4-0-PT_GL0067691	63	200	67	1	90	282	1	200	6e-61	239	Lack both ends	EUR	Proteobacteria	Aeromonas	K03782	COG0376	0.0023678	0.000934579
V1.CD4-0-PT_GL0067691	37.27	110	63	3	458	566	2	106	0.021	44.7	Lack both ends	EUR	Proteobacteria	Aeromonas	K03782	COG0376	0.0023678	0.000934579
DOM012_GL0002733	75.17	149	37	0	56	204	1	149	6e-53	212	Lack 3'-end	CHN	Proteobacteria	unknown	K03782	COG0376	0.0134175	0.0158879
DOM012_GL0002733	32.73	110	68	2	458	566	36	140	0.21	41.6	Lack 3'-end	CHN	Proteobacteria	unknown	K03782	COG0376	0.0134175	0.0158879
MH0277_GL0000898	79.31	87	18	0	639	725	1	87	3e-31	140	Lack 5'-end	EUR	Proteobacteria	Klebsiella	K03782	COG0376	0.00394633	0.00280374
MH0277_GL0003047	70.65	92	25	1	1	90	1	92	2e-29	134	Lack 3'-end	EUR	Proteobacteria	Klebsiella	K03782	COG0376	0.0047356	0.00373832
DOM012_GL0056816	72.84	81	22	0	216	296	6	86	2e-24	117	Lack 5'-end	CHN	unknown	unknown	K03782	COG0376	0.00947119	0.011215
ED19A_GL0024511	63.75	80	27	1	646	725	1	78	1e-19	102	Lack 5'-end	CHN	unknown	unknown	K03782	COG0376	0.0023678	0.00280374
NOM026_GL0035828	62.5	72	27	0	592	663	10	81	9e-18	95.9	Lack 3'-end	CHN	Firmicutes	Clostridium	K03782	COG0376	0.0165746	0.0149533
NOM026_GL0058240	69.23	39	12	0	687	725	1	39	7e-07	59.7	Lack 5'-end	CHN	Firmicutes	unknown	K03782	COG0376	0.00394633	0.00280374

## Sheet: Mouse KatE
3. KatE proteins of commensal bacteria in mouse gut
subject gene name	percent identities	aligned length	number of mismatched positions	number of gap positions	query start	query end	subject start	subject end	e-value	bit score	completeness status	taxonomic annotation (phylum level)	taxonomic annotation (genus level)	kegg annotation	eggnog anntation
1_GL0050727	98.67	753	10	0	1	753	1	753	0	1535	Complete	Proteobacteria	Escherichia	K03781	COG0753
22_GL0064299	60.9	757	289	5	1	753	1	754	0	936	Complete	unknown	unknown	K03781	COG0753
13_GL0020169	64.15	703	248	2	47	747	74	774	0	933	Complete	Verrucomicrobia	Akkermansia	K03781	COG0753
2A-dyr16-07_GL0009178	59.95	744	293	4	12	753	9	749	0	915	Complete	unknown	unknown	K03781	COG0753
S-Fe2_GL0053005	59.71	757	299	5	1	753	12	766	0	909	Complete	unknown	unknown	K03781	COG0753
MH-6-4_GL0036619	73.03	482	129	1	64	545	2	482	0	741	Lack both ends	unknown	unknown	K03781	COG0753
4-7_GL0075920	50.84	718	318	10	44	744	10	709	0	707	Complete	Firmicutes	unknown	K03781	COG0753
MH-6-1_GL0113892	71.21	462	131	2	156	616	1	461	0	678	Lack both ends	unknown	unknown	K03781	COG0753
MH-0-3_GL0029827	49.78	673	324	6	80	748	43	705	0	650	Lack 3'-end	Proteobacteria	Agrobacterium	K03781	COG0753
MH-0-3_GL0063166	48.4	531	261	7	216	744	1	520	4e-139	496	Lack 5'-end	unknown	unknown	K03781	COG0753
MH-0-3_GL0029389	64.97	314	109	1	249	561	1	314	3e-121	437	Lack both ends	Proteobacteria	Pseudomounknowns	K03781	NA
1A-dyr1-07_GL0042931	46.61	472	233	7	80	548	1	456	3e-117	424	Complete	Firmicutes	unknown	K03781	COG0753
2A-dyr14-07_GL0035446	44.97	487	250	8	76	560	2	472	5e-110	400	Complete	Firmicutes	Enterococcus	K03781	COG0753
40_GL0091357	44.44	495	251	7	80	568	6	482	2e-105	385	Complete	Bacteroidetes	unknown	K03781	COG0753
31_GL0092415	43.75	496	257	7	76	566	2	480	5e-104	380	Complete	Bacteroidetes	Bacteroides	K03781	COG0753
S-Fe10_GL0077775	43.43	495	256	7	80	568	6	482	4e-103	377	Complete	Bacteroidetes	unknown	K03781	COG0753
2B-dyr23-07_GL0000205	49.75	394	191	5	80	472	8	395	7e-103	376	Complete	Proteobacteria	Desulfovibrio	K03781	COG0753
1A-dyr2-07_GL0066064	43.03	495	258	7	80	568	6	482	8e-103	376	Complete	Bacteroidetes	unknown	K03781	COG0753
MH-0-5_GL0146917	43.58	491	257	6	80	566	6	480	3e-102	374	Complete	Bacteroidetes	unknown	K03781	COG0753
MC-6-2_GL0148711	42.6	493	263	6	80	568	6	482	4e-102	374	Complete	Bacteroidetes	unknown	K03781	COG0753
MH-6-3_GL0006887	43.03	495	260	9	79	568	6	483	6e-102	374	Complete	Proteobacteria	Desulfovibrio	K03781	COG0753
MH-0-4_GL0076886	43.2	493	260	6	80	568	14	490	9e-102	373	Complete	Bacteroidetes	unknown	K03781	COG0753
31_GL0049980	42.83	495	259	7	80	568	6	482	1e-101	372	Complete	Bacteroidetes	unknown	K03781	COG0753
MC-6-4_GL0132845	74.68	233	59	0	75	307	33	265	2e-101	372	Lack 3'-end	Proteobacteria	unknown	K03781	NA
MC-0-1_GL0051809	41.87	504	272	6	65	564	51	537	2e-101	371	Complete	unknown	unknown	K03781	COG0753
20_GL0046549	42.39	493	264	6	80	568	6	482	3e-101	371	Complete	Bacteroidetes	unknown	K03781	COG0753
2A-dyr13-07_GL0009033	40.57	493	276	6	80	571	5	481	4e-101	370	Complete	Firmicutes	Lactobacillus	K03781	COG0753
1A-dyr3-06_GL0025365	43.06	497	263	7	76	568	2	482	5e-101	370	Complete	Bacteroidetes	Parabacteroides	K03781	COG0753
G1-1A_GL0032371	42.6	493	263	6	80	568	6	482	7e-101	370	Complete	Bacteroidetes	unknown	K03781	COG0753
MC-0-1_GL0117156	43.38	491	258	6	80	566	6	480	1e-100	369	Complete	Bacteroidetes	unknown	K03781	COG0753
S-Fe10_GL0143403	42.6	493	263	6	80	568	6	482	1e-100	369	Complete	Bacteroidetes	unknown	K03781	COG0753
G1-1A_GL0045776	42.42	495	261	7	80	568	6	482	2e-100	369	Complete	Bacteroidetes	unknown	K03781	COG0753
S-Fe1_GL0190311	43.03	495	262	6	78	568	4	482	2e-100	368	Complete	Bacteroidetes	unknown	K03781	COG0753
13_GL0086469	43.43	495	256	7	80	568	6	482	3e-100	368	Complete	Bacteroidetes	unknown	K03781	COG0753
MC-6-3_GL0048312	42.74	503	263	8	80	576	6	489	3e-100	367	Complete	Bacteroidetes	unknown	K03781	COG0753
1A-dyr3-06_GL0037401	43.4	500	259	9	76	568	2	484	4e-100	367	Complete	Bacteroidetes	Bacteroides	K03781	COG0753
MH-0-4_GL0084830	43.61	493	254	7	80	566	9	483	4e-100	367	Lack 5'-end	Bacteroidetes	unknown	K03781	COG0753
16_GL0033364	41.1	511	276	9	80	584	8	499	5e-100	367	Complete	Bacteroidetes	unknown	K03781	COG0753
G1-1A_GL0028583	42.22	495	262	7	80	568	6	482	6e-100	367	Complete	Bacteroidetes	unknown	K03781	COG0753
16_GL0088841	43.03	495	258	7	80	568	6	482	8e-100	366	Complete	Bacteroidetes	unknown	K03781	COG0753
S-Fe11_GL0002609	42.83	495	259	7	80	568	6	482	2e-99	365	Complete	Bacteroidetes	unknown	K03781	COG0753
1-1_GL0081948	42.63	495	260	7	80	568	6	482	2e-99	365	Complete	Bacteroidetes	unknown	K03781	COG0753
S-Fe12_GL0026622	47.16	388	200	2	80	467	5	387	3e-99	364	Complete	Proteobacteria	Helicobacter	K03781	COG0753
S-Fe10_GL0059759	42.39	493	264	6	80	568	6	482	3e-99	364	Complete	Bacteroidetes	unknown	K03781	COG0753
MC-0-3_GL0026053	43	493	260	7	80	568	12	487	4e-99	364	Complete	Bacteroidetes	unknown	K03781	COG0753
MC-0-1_GL0117910	42.74	496	258	8	80	568	6	482	5e-99	363	Complete	Bacteroidetes	unknown	K03781	COG0753
S-Fe1_GL0154529	42.37	498	265	7	76	568	2	482	7e-99	363	Complete	Bacteroidetes	unknown	K03781	COG0753
MH-6-3_GL0005917	41.45	468	259	7	80	545	90	544	2e-98	362	Complete	unknown	unknown	K03781	COG0753
MC-6-1_GL0056974	41.52	513	276	8	80	587	6	499	2e-98	362	Complete	Bacteroidetes	unknown	K03781	COG0753
11_GL0019953	41.1	511	275	9	72	576	4	494	2e-98	362	Complete	Bacteroidetes	unknown	K03781	COG0753
MC-6-5_GL0121870	42.22	495	262	7	80	568	47	523	3e-98	361	Complete	Bacteroidetes	unknown	K03781	COG0753
MC-0-1_GL0107541	47.03	387	199	3	79	464	5	386	5e-98	360	Lack 3'-end	unknown	unknown	K03781	COG0753
G1-1A_GL0001437	41.94	496	264	7	79	568	5	482	1e-97	359	Complete	Bacteroidetes	unknown	K03781	COG0753
S-Fe10_GL0002911	41.82	495	264	7	80	568	6	482	1e-97	359	Complete	Bacteroidetes	unknown	K03781	COG0753
40_GL0026961	43.6	461	237	6	80	534	6	449	2e-97	358	Lack 3'-end	Bacteroidetes	unknown	K03781	COG0753
Group2-4A_GL0006378	41.25	497	272	6	76	568	7	487	8e-97	356	Lack 5'-end	Bacteroidetes	unknown	K03781	COG0753
MC-6-3_GL0081655	42.49	506	260	11	80	576	9	492	1e-96	356	Complete	Bacteroidetes	unknown	K03781	COG0753
1A-dyr2-07_GL0001117	46.68	392	198	5	80	467	6	390	7e-96	353	Complete	unknown	unknown	K03781	COG0753
S-Fe13_GL0027787	42.02	495	263	7	80	568	47	523	2e-95	352	Complete	Bacteroidetes	unknown	K03781	COG0753
S-Fe11_GL0041038	41.78	493	267	6	80	568	6	482	3e-95	351	Complete	Bacteroidetes	unknown	K03781	COG0753
S-Fe10_GL0052371	48.19	386	194	3	80	464	8	388	1e-94	349	Complete	unknown	unknown	K03781	COG0753
S-Fe10_GL0169535	48.07	389	196	3	80	467	6	389	2e-94	348	Complete	Bacteroidetes	unknown	K03781	COG0753
37_GL0015606	40.16	503	266	10	75	566	3	481	2e-91	338	Complete	unknown	unknown	K03781	COG0753
2_GL0014343	39.1	491	278	7	80	566	8	481	4e-91	337	Complete	unknown	unknown	K03781	COG0753
28_GL0103973	39.03	497	282	6	75	567	3	482	6e-91	337	Complete	unknown	unknown	K03781	COG0753
S-Fe7_GL0234248	73.36	214	56	1	253	466	1	213	1e-90	336	Lack both ends	unknown	unknown	K03781	NA
MC-6-3_GL0067197	46.35	397	194	5	120	512	1	382	1e-89	332	Lack both ends	Bacteroidetes	unknown	K03781	COG0753
16_GL0083152	39.11	496	279	8	76	566	4	481	1e-89	332	Complete	unknown	unknown	K03781	COG0753
2A-dyr14-07_GL0065230	39.32	501	278	10	75	567	2	484	7e-88	327	Complete	Firmicutes	Staphylococcus	K03781	COG0753
Group2-3A_GL0167327	48.71	349	175	1	76	424	2	346	3e-87	325	Lack 3'-end	Bacteroidetes	Bacteroides	K03781	COG0753
S-Fe9_GL0156569	76.6	188	44	0	218	405	1	188	6e-85	317	Lack both ends	Proteobacteria	unknown	K03781	NA
S-Fe7_GL0066822	61.86	236	80	4	1	231	24	254	1e-74	283	Lack 3'-end	Proteobacteria	unknown	K03781	NA
MH-0-3_GL0029388	74.14	174	45	0	62	235	24	197	5e-71	270	Lack 3'-end	Proteobacteria	Pseudomounknowns	K03781	NA
1-2_GL0086015	37.75	347	211	2	92	438	10	351	4e-69	264	Complete	unknown	unknown	K03781	COG0753
MH-6-3_GL0079867	55.38	251	109	3	442	690	1	250	1e-68	263	Lack both ends	unknown	unknown	K03781	NA
1B-dyr11-07_GL0029474	39.57	374	206	6	199	568	1	358	2e-67	258	Complete	Bacteroidetes	unknown	K03781	COG0753
S-Fe9_GL0052929	54.62	238	105	2	434	671	1	235	4e-62	241	Lack both ends	Proteobacteria	unknown	K03781	NA
MH-0-3_GL0030439	47.29	258	130	2	76	332	3	255	2e-59	232	Lack 3'-end	Proteobacteria	Pseudomounknowns	K03781	COG0753
MH-0-3_GL0069055	45.56	270	140	3	132	401	1	263	1e-58	229	Lack both ends	Proteobacteria	Pseudomounknowns	K03781	COG0753
1A-dyr5-07_GL0016454	45.52	268	136	4	203	467	1	261	7e-58	227	Lack both ends	Bacteroidetes	unknown	K03781	COG0753
MH-6-5_GL0152771	48.05	231	116	1	183	413	1	227	1e-55	219	Lack both ends	Bacteroidetes	unknown	K03781	NA
MH-6-2_GL0052219	43.01	279	140	5	240	512	10	275	1e-53	213	Lack both ends	Bacteroidetes	unknown	K03781	COG0753
G1-3A_GL0057474	39.56	316	169	7	260	568	1	301	3e-50	202	Lack 5'-end	Bacteroidetes	Bacteroides	K03781	COG0753
Group2-7A_GL0160804	45.92	196	102	2	180	375	1	192	1e-41	173	Lack both ends	Bacteroidetes	unknown	K03781	NA
Group2-5A_GL0110462	36.79	299	167	7	277	568	1	284	3e-41	172	Lack 5'-end	Bacteroidetes	Bacteroides	K03781	COG0753
G1-3A_GL0074918	56.34	142	62	0	76	217	2	143	2e-36	155	Lack 3'-end	Bacteroidetes	Bacteroides	K03781	NA
8-2_GL0060649	61.4	114	44	0	80	193	16	129	4e-33	144	Lack 3'-end	Firmicutes	unknown	K03781	NA
MH-6-4_GL0041643	56.45	124	54	0	80	203	5	128	5e-32	141	Lack 3'-end	Proteobacteria	unknown	K03781	NA
8-8_GL0109262	35.12	205	109	2	28	232	32	212	9e-29	130	Lack 3'-end	unknown	unknown	K03781	NA
MH-6-5_GL0016898	38.14	215	115	6	354	564	10	210	5e-26	121	Lack 5'-end	Proteobacteria	unknown	K03781	NA
MH-6-4_GL0036620	43.11	167	92	3	560	723	1	167	2e-24	115	Lack both ends	unknown	unknown	K03781	NA
46_GL0050941	53.04	115	54	0	80	194	12	126	3e-24	115	Lack 5'-end	Bacteroidetes	unknown	K03781	NA
S-Fe7_GL0170771	41.75	103	60	0	122	224	27	129	1e-16	90.5	Lack 3'-end	unknown	unknown	K03781	NA

## Sheet: Mouse KatG
4. KatG proteins of commensal bacteria in mouse gut
subject gene name	percent identities	aligned length	number of mismatched positions	number of gap positions	query start	query end	subject start	subject end	e-value	bit score	completeness status	taxonomic annotation (phylum level)	taxonomic annotation (genus level)	kegg annotation	eggnog anntation
1_GL0070430	99.86	726	1	0	1	726	1	726	0	1484	Complete	Proteobacteria	Escherichia	K03782	COG0376
MH-0-3_GL0016075	64.19	687	229	6	53	725	2	685	0	816	Lack 5'-end	Proteobacteria	unknown	K03782	COG0376
MH-6-1_GL0029920	60.07	268	98	2	41	300	2	268	4e-91	337	Lack both ends	Proteobacteria	unknown	K03782	NA
MH-6-1_GL0029920	31.58	152	98	3	458	608	52	198	0.0003	49.3	Lack both ends	Proteobacteria	unknown	K03782	NA
MH-0-5_GL0083347	57.69	234	90	2	132	357	1	233	1e-71	273	Lack both ends	Proteobacteria	unknown	K03782	NA
MH-0-3_GL0076604	59.06	171	68	1	556	726	1	169	2e-44	182	Lack 5'-end	Proteobacteria	unknown	K03782	NA
MH-0-3_GL0076606	52.63	76	36	0	23	98	2	77	2e-18	95.9	Lack 3'-end	Proteobacteria	unknown	K03782	NA
